# Supplementary material for: Assessing Orthopedic Patients’ Perspectives on and Adherence to Perioperative Digital Experience Sampling
Source: J Clin Med. 2025 Apr 28;14(9):3044. doi: 10.3390/jcm14093044 (PMC12072669; doi:10.3390/jcm14093044)
Supplement: Supplementary file 1 [file jcm-14-03044-s001.zip]

Archive with 1 entries (1 files):
- jcm-3522718-supplementary.pdf
